# Supplementary material for: Alleviation of Memory Deficit by Bergenin via the Regulation of Reelin and Nrf-2/NF-κB Pathway in Transgenic Mouse Model
Source: Int J Mol Sci. 2021 Jun 20;22(12):6603. doi: 10.3390/ijms22126603 (PMC8234641; doi:10.3390/ijms22126603)
Supplement: Supplementary file 1 [file ijms-22-06603-s001.zip]

Archive with 1 entries (1 files):
- ijms-1229788-supplementary.pdf
